# Supplementary material for: Brain Microstructural Alterations in Children Post‐COVID‐19 Infection Through VBM, SBM, and Structural Covariance Network Analysis
Source: Brain Behav. 2025 Sep 21;15(9):e70905. doi: 10.1002/brb3.70905 (PMC12451088; doi:10.1002/brb3.70905)
Supplement: Supplementary file 1 — Supplementary Materials: brb370905‐sup‐0001‐SuppMat.xlsx [file BRB3-15-e70905-s001.xlsx]

## Sheet: Sheet1
Medical details of cases (demographics/symptoms, disease pattern, investigations, imaging, and outcomes)
Case No.	Age/sex	Temperature	COVID-19 Nucleic Acid	Blood investigations	Symptom	MR Imaging	2nd MR imaging, Interval time	Vaccination	Duration of positivity	ICU Stay	Outcome
1	12 y, M	38.5	Positive	High WBC	Light	Normal	No	Yse	4 d	No	Good
2	8 y, M	38.2	Positive	Normal	Asymptomatic	Normal	No	Yse	6 d	No	Good
3	8 y, M	37.6	Positive	High inflammatory markers	Ordinary	Normal	Yes, 3 weeks	No	18 d	No	Good
4	10 y, M	37.9	Positive	Normal	Light	Normal	No	Yse	4 d	No	Good
5	9 y, F	37.8	Positive	Normal	Light	Normal	No	Yse	3 d	No	Good
6	11 y, F	38.6	Positive	High WBC, high inflammatory markers	Ordinary	Normal	Yes, 5 months	Yse	10 d	Yes	Good
7	12 y, F	39.1	Positive	Normal	Asymptomatic	Normal	No	Yse	5 d	No	Good
8	11 y, M	38.9	Positive	Normal	Ordinary	Normal	Yes, 4 months	Yse	6 d	No	Good
9	9 y, M	38.2	Positive	High WBC	Light	Normal	Yes, 3 months	Yse	5 d	No	Good
10	11 y, F	39.7	Positive	Normal	Ordinary	Normal	Yes, 6 months	Yse	10 d	No	Good
11	9 y, F	40.1	Positive	Normal	Light	Normal	No	Yse	6 d	No	Good
12	11 y, F	37.9	Positive	Normal	Light	Normal	No	Yse	5 d	No	Good
13	12 y, F	37.3	Positive	High inflammatory markers	Light	Normal	Yes, 3 months	Yse	9 d	No	Good
14	9 y, M	38.6	Positive	Normal	Light	Normal	No	Yse	8 d	No	Good
15	8 y, F	39.4	Positive	Normal	Ordinary	Normal	No	Yse	7 d	No	Good
16	11 y, F	37.6	Positive	High WBC, high inflammatory markers	Heavy	Normal	No	No	22 d	Yes	Good
17	12 y, F	39.5	Positive	Normal	Light	Normal	Yes, 6 months	Yse	4 d	No	Good
18	10 y, M	39.6	Positive	Normal	Light	Normal	No	Yse	5 d	No	Good
19	9 y, F	40.1	Positive	High WBC	Ordinary	Normal	Yes, 6 months	Yse	9 d	No	Good
20	8 y, M	37.6	Positive	High WBC	Light	Normal	No	Yse	7 d	No	Good
21	10 y, M	39.4	Positive	Normal	Light	Normal	Yes, 3 months	Yse	6 d	No	Good
22	10 y, F	39.2	Positive	Normal	Asymptomatic	Normal	No	Yse	6 d	No	Good
23	8 y, F	38.7	Positive	Normal	Light	Normal	No	Yse	5 d	No	Good
24	10 y, F	39.6	Positive	High inflammatory markers	Heavy	Normal	Yes, 1 months	No	16 d	Yes	Good
25	12 y, M	37.1	Positive	Normal	Ordinary	Normal	Yes, 4 months	Yse	10 d	No	Good
26	9 y, F	37.2	Positive	Normal	Light	Normal	No	Yse	8 d	No	Good
